# Supplementary material for: A multiobjective approach for identifying protein complexes and studying their association in multiple disorders
Source: Algorithms Mol Biol. 2015 Aug 9;10:24. doi: 10.1186/s13015-015-0056-2 (PMC4529733; doi:10.1186/s13015-015-0056-2)
Supplement: Additional file 2. — The source code of the proposed methodology. [file 13015_2015_56_MOESM2_ESM.zip]

Archive with 15 entries (14 files):
- code/
- code/biclustering.m
- code/change_chromosome1.m
- code/Check_Dominance_PPIN_Biological.m
- code/Crowded_Dist_PPIN_Biological.m
- code/f1_calc.m
- code/f1_graph.m
- code/f2_Similarity.m
- code/finding_total_interaction.m
- code/Make_New_Pop_PPIN_Biological.m
- code/MOEA_PPIN_Biological.m
- code/Non_Dom_Sort_PPIN_Biological.m
- code/No_Of_Interaction_Partner.m
- code/readme_updated.docx
- code/shortest_paths.m
