# Supplementary material for: A multiobjective approach for identifying protein complexes and studying their association in multiple disorders
Source: Algorithms Mol Biol. 2015 Aug 9;10:24. doi: 10.1186/s13015-015-0056-2 (PMC4529733; doi:10.1186/s13015-015-0056-2)
Supplement: Additional file 2. — The source code of the proposed methodology. [file 13015_2015_56_MOESM2_ESM.zip › code/Check_Dominance_PPIN_Biological.m]

%**************************************************************************
% This function checks the dominating the dominating properties of two
% individuals
%**************************************************************************
%**************************************************************************

function t=Check_Dominance_PPIN_Biological(fv1,fv2)

t=0;

no=size(fv1,2);

diff=fv1(1,:)-fv2(1,:);
s1=size(find(diff>0),2);
s2=size(find(diff<0),2);

if s2==no|(s2>0 & s1==0)
   t=1;
end

if s1>0 & s2>0
   t=0;
end
