# Supplementary material for: A multiobjective approach for identifying protein complexes and studying their association in multiple disorders
Source: Algorithms Mol Biol. 2015 Aug 9;10:24. doi: 10.1186/s13015-015-0056-2 (PMC4529733; doi:10.1186/s13015-015-0056-2)
Supplement: Additional file 2. — The source code of the proposed methodology. [file 13015_2015_56_MOESM2_ESM.zip › code/f1_calc.m]

%**************************************************************************
%********* This function formed the chromosome from biclustering result and
%calculates the density of each chrosome***********************************

%**************************************************************************

function d=f1_calc(c1,c2,adj)
c=union(c1,c2);
d=(sum(sum(adj(c,c),1)))/((length(c))*(length(c))-(length(c)));

 
