# Supplementary material for: A multiobjective approach for identifying protein complexes and studying their association in multiple disorders
Source: Algorithms Mol Biol. 2015 Aug 9;10:24. doi: 10.1186/s13015-015-0056-2 (PMC4529733; doi:10.1186/s13015-015-0056-2)
Supplement: Additional file 2. — The source code of the proposed methodology. [file 13015_2015_56_MOESM2_ESM.zip › code/f2_Similarity.m]

%***********************************************************************
%This function represent 2nd objective used here. It compute the avg. semantic similarity of a chromosome c using similarity Matrix
%***********************************************************************

function obj=f2_Similarity(C,similarity_matrix)
f=mean(mean(similarity_matrix(C,C)));    
obj=1/f;
