# Supplementary material for: A multiobjective approach for identifying protein complexes and studying their association in multiple disorders
Source: Algorithms Mol Biol. 2015 Aug 9;10:24. doi: 10.1186/s13015-015-0056-2 (PMC4529733; doi:10.1186/s13015-015-0056-2)
Supplement: Additional file 2. — The source code of the proposed methodology. [file 13015_2015_56_MOESM2_ESM.zip › code/finding_total_interaction.m]

function l=finding_total_interaction(complex_protein,interaction_data) 
 for i=1:length(complex_protein)
     
[a1,b1]=intersect(complex_protein{i},interaction_data(:,1));
l1=length(intersect(complex_protein{i},interaction_data(b1,2)));
[a2,b2]=intersect(complex_protein{i},interaction_data(:,2));
l2=length(intersect(complex_protein{i},interaction_data(b2,1)));
l(i)=l1+l2;
 end
