# Supplementary material for: A multiobjective approach for identifying protein complexes and studying their association in multiple disorders
Source: Algorithms Mol Biol. 2015 Aug 9;10:24. doi: 10.1186/s13015-015-0056-2 (PMC4529733; doi:10.1186/s13015-015-0056-2)
Supplement: Additional file 2. — The source code of the proposed methodology. [file 13015_2015_56_MOESM2_ESM.zip › code/No_Of_Interaction_Partner.m]

%*********This function compute the number of outward interaction partner
%for a chromosome c ******************************************************

function [Interaction_Partner_Outward,r1]=No_Of_Interaction_Partner(c,adj)
I=[];
for i=1:length(c)
    s{i}=(find(adj(c(i),:)));
I=[I,s{i}];
end
Interaction_Partner_Total=unique(I);
common=wcommon(Interaction_Partner_Total,c);
indx=find(common==1);
[q,r]=qr(Interaction_Partner_Total);
[q1,r1]=qrdelete(q,r,indx);
Interaction_Partner_Outward=length(Interaction_Partner_Total)-length(c);
