# Supplementary material for: A multiobjective approach for identifying protein complexes and studying their association in multiple disorders
Source: Algorithms Mol Biol. 2015 Aug 9;10:24. doi: 10.1186/s13015-015-0056-2 (PMC4529733; doi:10.1186/s13015-015-0056-2)
Supplement: Additional file 3. — The processed data for constructing complex-disease bipartite network and ROC plot. [file 13015_2015_56_MOESM3_ESM.zip]

Archive with 3 entries (2 files):
- mat_files/
- mat_files/complex_disease_association.mat
- mat_files/ROC_plot.mat
